# Supplementary material for: Allele expression biases in mixed-ploid sugarcane accessions
Source: Sci Rep. 2022 May 24;12:8778. doi: 10.1038/s41598-022-12725-0 (PMC9130122; doi:10.1038/s41598-022-12725-0)
Supplement: Supplementary file 2 — Supplementary Information 2. [file 41598_2022_12725_MOESM2_ESM.xlsx]

## Sheet: Index
Index of the supplementary tables

## Sheet: S4 - Annotation of ASEGs
Table S4 - Functional annotation of genes showing allele-specific expression identified in each genotype.

## Sheet: S5 - Intersections
Table S5 - Genes with allele-specific expression shared among accessions.

## Sheet: S6 - GO Frequency
Table S6 - Number of genes with allele-specific expression for each functional term, for all accessions.

## Sheet: S7 - GO Frequency in each genot
Table S7 - Frequency of genes with allele-specific expression in Gene Ontology terms for each genotype.
